# Supplementary material for: Synthesis of Chain-End Functional Polydienes Using Diene Comonomer Bearing Boronic Acid Masked with Diaminonaphthalene
Source: Molecules. 2022 Dec 17;27(24):9007. doi: 10.3390/molecules27249007 (PMC9780943; doi:10.3390/molecules27249007)
Supplement: Supplementary file 1 [file molecules-27-09007-s001.zip]

Archive with 1 entries (1 files):
- molecules-2088818-supplementary.pdf
